# Supplementary material for: +3179G/A Insulin-Like Growth Factor-1 Receptor Polymorphism: A Novel Susceptibility Contributor in Anti-Ro/SSA Positive Patients with Sjögren’s Syndrome: Potential Clinical and Pathogenetic Implications
Source: J Clin Med. 2021 Aug 31;10(17):3960. doi: 10.3390/jcm10173960 (PMC8432056; doi:10.3390/jcm10173960)
Supplement: Supplementary file 1 [file jcm-10-03960-s001.zip]

Archive with 1 entries (1 files):
- jcm-1335353-supplementary.pdf
